# Supplementary material for: Development of Fluorescent Chemosensors for Calcium and Lead Detection
Source: Molecules. 2024 Jan 21;29(2):527. doi: 10.3390/molecules29020527 (PMC10820191; doi:10.3390/molecules29020527)
Supplement: Supplementary file 1 [file molecules-29-00527-s001.zip]

Archive with 1 entries (1 files):
- molecules-2802154-supplementary.pdf
